# Supplementary material for: Community mitigation decisions in elephant conflict zones of southern India depend on environmental and socio-economic drivers
Source: Sci Rep. 2025 Oct 6;15:34693. doi: 10.1038/s41598-025-14867-3 (PMC12500949; doi:10.1038/s41598-025-14867-3)
Supplement: Supplementary file 1 — Supplementary Material 1 [file 41598_2025_14867_MOESM1_ESM.r]

##Clear the environment##
rm(list=ls()) 

##Set the working directory####
setwd("~/Desktop/R Scripts")

#####Install the required packages###
install.packages("tidyr")
install.packages("dplyr")
install.packages("ggplot2")
install.packages("emmeans")
install.packages("car")
install.packages("vcd")
install.packages("fmsb")

##Load the required packages##
require(tidyr)
require(dplyr)
require(ggplot2)
require(emmeans)
require(car)
require(vcd)
require(ggplot2)

####Load the data####
data<-read.csv("Anova_analysis.csv")
str(data)

####Change the data types####
data$state<-as.factor(data$state)
data$elp_inj_mit<-as.factor(data$elp_inj_mit)
data$elp_death_mit<-as.factor(data$elp_death_mit)
data$mit_measure_elp_inj<-as.factor(data$mit_measure_elp_inj)
data$mit_measure_elp_death<-as.factor(data$mit_measure_elp_death)
str(data)

###Check the frequencies of each category###
# Load necessary library
library(dplyr)

# Check the frequency for each column
# Frequency for state
state_freq <- table(data$state)
print("Frequency of States:")
print(state_freq)

###Frequency for elp Injury Mitigation###
elp_inj_mit_freq <- table(data$elp_inj_mit)
print("Frequency of ELP Injury Mitigation (y/n):")
print(elp_inj_mit_freq)

###Frequency for Mitigation Measures for elp Injury###
mit_measure_elp_inj_freq <- table(data$mit_measure_elp_inj)
print("Frequency of Mitigation Measures for ELP Injury:")
print(mit_measure_elp_inj_freq)

###Frequency for elp Death Mitigation###
elp_death_mit_freq <- table(data$elp_death_mit)
print("Frequency of ELP Death Mitigation (y/n):")
print(elp_death_mit_freq)

####Frequency for Mitigation Measures for elp Death####
mit_measure_elp_death_freq <- table(data$mit_measure_elp_death)
print("Frequency of Mitigation Measures for ELP Death:")
print(mit_measure_elp_death_freq)

##Conduct Fisher's test for all associations##

###Fisher's Exact Test for ELP Injury Mitigation by State####
injury_state_table <- table(data$state, data$elp_inj_mit)
fisher_test_injury <- fisher.test(injury_state_table)
print("Fisher's Exact Test for ELP Injury Mitigation by State:")
print(fisher_test_injury)

prop.table(injury_state_table, margin = 1)

####Fisher's Exact Test for ELP Death Mitigation by State###
death_state_table <- table(data$state, data$elp_death_mit)
fisher_test_death <- fisher.test(death_state_table)
print("Fisher's Exact Test for ELP Death Mitigation by State:")
print(fisher_test_death)

###Fisher's Exact Test for ELP Injury Mitigation Measures by State###
injury_mit_table <- table(data$state, data$mit_measure_elp_inj)
fisher_test_injury_mit <- fisher.test(injury_mit_table)
print("Fisher's Exact Test for ELP Injury Mitigation Measures by State:")
print(fisher_test_injury_mit)

####Fisher's Exact Test for ELP Death Mitigation Measures by State###
death_mit_table <- table(data$state, data$mit_measure_elp_death)
fisher_test_death_mit <- fisher.test(death_mit_table)
print("Fisher's Exact Test for ELP Death Mitigation Measures by State:")
print(fisher_test_death_mit)

###Fisher's Exact Test for ELP Injury Mitigation vs. ELP Death Mitigation###
injury_death_table <- table(data$elp_inj_mit, data$elp_death_mit)
fisher_test_injury_death <- fisher.test(injury_death_table)

print("Fisher's Exact Test for ELP Injury Mitigation vs. ELP Death Mitigation:")
print(fisher_test_injury_death)

###Create a bar plot to showcase the differences in elp injury and death####

###Load necessary library###
library(ggplot2)
library(dplyr)

###Create a summary table for ELP Injury and Death by State###
####Load necessary libraries###
require(ggplot2)
library(dplyr)
library(tidyr)

###Load necessary libraries###
library(ggplot2)
library(dplyr)
library(tidyr)

###Create a new dataframe with counts of 'y' for elp_inj_mit and elp_death_mit###
result <- data %>%
  group_by(state) %>%
  summarise(
    elp_injury_count = sum(elp_inj_mit == "y"),
    elp_death_count = sum(elp_death_mit == "y")
  )

###Print the resulting dataframe###
print(result)

###Load necessary libraries###
library(ggplot2)
library(tidyr)

###Create a dataframe with counts###
result <- data.frame(
  state = c("Karnataka", "Kerala"),
  elp_injury_count = c(8, 0),
  elp_death_count = c(26, 22)
)
###Load necessary libraries###
library(ggplot2)
library(tidyr)

###Create a dataframe with counts###
result <- data.frame(
  state = c("Karnataka", "Kerala"),
  elp_injury_count = c(8, 0),
  elp_death_count = c(26, 22)
)

###Count unique mitigation measures for ELP Injury and ELP Death###
injury_summary <- data %>%
  filter(elp_inj_mit == "y") %>%
  group_by(state, mit_measure_elp_inj) %>%
  summarize(total_count = n(), type = "Injury") %>%
  ungroup()

death_summary <- data %>%
  filter(elp_death_mit == "y") %>%
  group_by(state, mit_measure_elp_death) %>%
  summarize(total_count = n(), type = "Death") %>%
  ungroup()

death_summary <- data %>% 
  filter(elp_death_mit == "y") %>% 
  group_by(state, mit_measure_elp_death) %>% 
  summarize(total_count = n(), type = "Death") %>% 
  ungroup() %>% 
  filter(mit_measure_elp_death != "No mitigation")  # Remove the "no mitigation" value

####Combine summaries into one dataframe###
summary_result <- bind_rows(
  injury_summary %>% rename(mitigation = mit_measure_elp_inj),
  death_summary %>% rename(mitigation = mit_measure_elp_death)
)

ggplot(summary_result, aes(x = mitigation, y = total_count, fill = type)) +
  geom_bar(stat = "identity") +
  facet_wrap(~ state) +
  labs(title = "Stacked Bar Plot of Mitigation Measures for ELP Injury and Death",
       x = "Mitigation Measure",
       y = "Count",
       fill = "Type") +
  theme_minimal() +
  theme(text = element_text(color = "black"),
        axis.text.x = element_text(angle = 45, hjust = 1))

###Calculate the grand total of all injuries (summing total_count across all rows)##
grand_total <- sum(summary_result$total_count)

###Calculate the percentage based on the grand total of all injuries###
summary_result <- summary_result %>%
  mutate(percentage = total_count / grand_total * 100)

print(summary_result$total_count)

###Check the unique levels in the type variable###
print(unique(summary_result$type))

###Calculate total count of deaths for percentage calculation###
total_deaths <- sum(death_summary$total_count)
total_injuries <- sum(injury_summary$total_count)
###Add percentage column to the death_summary data frame###
death_summary <- death_summary %>%
  mutate(percentage = total_count / total_deaths * 100)

###Define custom colors for states###
custom_colors <- c("Karnataka" =  "#4B3869" , "Kerala" = "#006666" ) 

####Create a bar plot###
ggplot(death_summary, aes(x = mit_measure_elp_death, y = total_count, fill = state)) +  
  geom_bar(stat = "identity", position = "dodge", color = "black") +  
  labs(x = "Mitigation measure for elephant deaths",       
       y = "Total observations of reported elephant deaths",       
       fill = "State") +  
  geom_text(aes(label = paste0(round(percentage, 1), "%")),            
            position = position_dodge(width = 0.9),            
            vjust = -0.5,            
            color = "black") +  
  scale_fill_manual(values = custom_colors) +  
  theme_minimal() +  
  theme(    
    text = element_text(color = "black"),    
    axis.text.x = element_text(angle = 45, hjust = 1, size = 13, color = "black"),    
    axis.title.x = element_text(size = 12),    
    axis.title.y = element_text(size = 13),    
    axis.text.y = element_text(size = 10),    
    legend.text = element_text(size = 13),    
    legend.title = element_text(size = 15),    
    panel.grid.major = element_blank(),    
    panel.grid.minor = element_blank()  
  )

###Calculate total count of injuries  for percentage calculation###
total_injuries<- sum(injury_summary$total_count)

###Add percentage column to the death_summary data frame###
injury_summary <- injury_summary %>%
  mutate(percentage = total_count / total_deaths * 100)
