# Supplementary material for: Community mitigation decisions in elephant conflict zones of southern India depend on environmental and socio-economic drivers
Source: Sci Rep. 2025 Oct 6;15:34693. doi: 10.1038/s41598-025-14867-3 (PMC12500949; doi:10.1038/s41598-025-14867-3)
Supplement: Supplementary file 2 — Supplementary Material 2 [file 41598_2025_14867_MOESM2_ESM.r]

##Clear the environment##
rm(list=ls()) 

##Set the working directory#
setwd("")

#####Install the required packages###
install.packages("tidyr")
install.packages("dplyr")
install.packages("ggplot2")
install.packages("ggcorrplot")
install.packages("PerformanceAnalytics")
install.packages("corrplot")
install.packages("Hmisc")
install.packages("ltm")
install.packages ("RColorBrewer")
install.packages("polycor")
install.packages("janitor")
install.packages("psych")
install.packages("lme4")
install.packages("lmtest")
install.packages("MASS")
install.packages("lmer")
install.packages("GLMMadaptive")
install.packages("glmmADMB")
install.packages("mixed")
install.packages("Matrix") 
install.packages("optimx")
install.packages("geepack")
install.packages("effects")
install.packages("emmeans")
install.packages("sjPlot")
install.packages("car")
install.packages("MuMIn")
install.packages("performance")
install.packages("lmtest")
install.packages("pscl")
install.packages("visreg")
install.packages("glmmTMB")
install.packages("blmeco")
install.packages("blorr")
install.packages("marginaleffects")

##Load the required packages##
require(tidyr)
require(dplyr)
require(ggplot2)
library(Hmisc)
library(ggcorrplot)
library(RColorBrewer)
library(corrplot)
library(ltm)
library(polycor)
library(janitor)
library(psych)
require(lme4)
require(lmtest)
require(GLMMadaptive)
require(marginaleffects)
require(emmeans)
require(lmer)
require(MuMIn)
require(lmerte)
library(sjPlot)
require(car)
require(mixed)
require(lmtest)
require(blorr)
require(matrix)
require(boot)
require(pscl)
require(MASS)
require(visreg)
require(performance)
require(glmmTMB)
require(effects)
require(blmeco)

####Load the data####
data<-read.csv("Database.csv")
str(data)
table(data$education)
names(data)

###Change the formats for the data into appropriate formats###
data$state<-as.factor(data$state)
data$dist_pa<-as.numeric(data$dist_pa)
data$dist_wb<-as.numeric(data$dist_wb)
data$conflict_type<-as.factor(data$conflict_type)
data$age<-as.integer(data$age)
data$sex<-as.factor(data$sex)
data$education<-as.factor(data$education)
data$household_no<-as.integer(data$household_no)
data$residence_years<-as.integer(data$residence_years)
data$land_cover_type<-as.factor(data$land_cover_type)
data$acreage_ownership<-as.numeric(data$acreage_ownership)
data$rainfall<-as.numeric(data$rainfall)
data$income<-as.numeric(data$income)
data$main_source_of_income<-as.factor(data$main_source_of_income)
data$mit_measures<-as.factor(data$mit_measures)
data$elevation<-as.integer(data$elevation)
data$no_of_conflict_events<-as.integer(data$no_of_conflict_events)
data$is_arecanut<-as.factor(data$is_arecanut)
data$is_banana<-as.factor(data$is_banana)
data$is_chilli<-as.factor(data$is_chilli)
data$is_coconut<-as.factor(data$is_coconut)
data$is_ginger<-as.factor(data$is_ginger)
data$is_horsegram<-as.factor(data$is_horsegram)
data$is_coffee<-as.factor(data$is_coffee)
data$is_maize<-as.factor(data$is_maize)
data$is_flower<-as.factor(data$is_flower)
data$is_paddy<-as.factor(data$is_paddy)
data$is_pepper<-as.factor(data$is_pepper)
data$is_ragi<-as.factor(data$is_ragi)
data$is_rubber<-as.factor(data$is_rubber)
data$is_tobacco<-as.factor(data$is_tobacco)
data$is_cotton<-as.factor(data$is_cotton)
data$is_vegetable<-as.factor(data$is_vegetable)

###Check the structure of the data####
str(data)
names(data)

###Check data - exploratory analysis###
hist(data$dist_pa)
hist(data$dist_wb)
hist(data$income)
hist(data$rainfall_mm)
hist(data$elevation)

require(dplyr)
require(tidyr)

###Select the variables needed for the analysis###
data_updated<- data%>%select(sl_no, form_no, state, dist_pa, dist_wb, age, sex, education, 
                   household_no, residence_years, land_cover_type, acreage_ownership, 
                   rainfall, income, main_source_of_income, mit_measures, elevation, 
                   no_of_conflict_events, is_arecanut, is_banana, is_chilli, is_coconut,
                   is_ginger, is_horsegram, is_coffee, is_maize, is_flower, is_paddy, is_pepper, 
                   is_ragi, is_rubber, is_tobacco, is_cotton, is_vegetable)

###df is the master dataset to take all variables for analysis from###
numerical_df<-data_updated%>%select(dist_pa, age, dist_wb,household_no, residence_years,acreage_ownership, 
                          rainfall, income,elevation, no_of_conflict_events)

###Scale the numerical covariates for the analysis and convert it to a data frame###
scaled_vars<-scale(numerical_df)
scaled_vars<-as.data.frame(scaled_vars)

###Bind the scaled variables to a new df which just has the other variables of interest####
data_new<-data%>%select(sl_no, form_no, state, sex, education, land_cover_type, main_source_of_income, mit_measures,  is_arecanut, is_banana, is_chilli, is_coconut,
                      is_ginger, is_horsegram, is_coffee, is_maize, is_flower, is_paddy, is_pepper, 
                      is_ragi, is_rubber, is_tobacco, is_cotton, is_vegetable)

df<-cbind(data_new, scaled_vars)
df<-na.omit(df)

####Using a Pearson correlation test for numerical variables####
correlations <- cor(scaled_vars, use="pairwise", method="pearson")
plot(correlations)

######Compute a matrix#####
res2<-rcorr(as.matrix(scaled_vars))
res2

####Compute correlation matrix###
res<-cor(scaled_vars)
round(res,2)
res_threshold<-cor(scaled_vars)
threshold<-res[res_threshold< 0.3 | res_threshold==1] <- ""

###Pearson correlation matrix with sig levels###
res2<-rcorr(as.matrix(scaled_vars))
res2

####Extract the correlation coefficients####
res2$r

####Extract the p-values####
res2$P

####Flatten the correlation matrix#####
Res2<-rcorr(as.matrix(scaled_vars))
flattenCorrMatrix <- function(cormat, pmat) {
  ut <- upper.tri(cormat)
  data.frame(
    row = rownames(cormat)[row(cormat)[ut]],
    column = rownames(cormat)[col(cormat)[ut]],
    cor  =(cormat)[ut],
    p = pmat[ut]
  )
}
df_matrix<-flattenCorrMatrix(Res2$r,Res2$P)
Res2
write.csv(df_matrix,"pearson.csv")

corr_plot <- ggcorrplot(correlations,
                        lab_size = 3.5, # Increased font size
                        lab = TRUE,
                        p.mat = NULL,
                        insig = c("pch", "blank"),
                        pch = 5,
                        pch.col = "black",
                        pch.cex = 5,
                        tl.cex = 12,
                        ggtheme = ggplot2::theme_gray(),
                        colors = c("#6F4FA2", "white", "#4FA26F")) + 
  theme(text = element_text(face = "bold", color = "black", family = "Times New Roman"))

corr_plot

min_value <- min(correlations, na.rm = TRUE)
max_value <- max(correlations, na.rm = TRUE)

min_value
max_value

###Get all unique values from the correlation matrix (excluding NAs)###
unique_values <- unique(correlations[!is.na(correlations)])

###Sort the values into descending order###
sorted_values <- sort(unique_values, decreasing = TRUE)

####Extract the second highest value####
second_highest_value <- sorted_values[2]

second_highest_value

###A lot of variables for the modelling - would need to do a PCA ####

##Make seperate data frames for each of the three categories###
names(df)
install.packages("tidyr")
install.packages("dplyr")
install.packages("factoextra")

require(tidyr)
require(dplyr)
require(factoextra)

install.packages("FactoMineR")
require(FactoMineR)

df_socio_demo<-df%>%select(sl_no, form_no, state, age, sex, education, main_source_of_income, mit_measures,
                            household_no, residence_years, acreage_ownership, income)

PCA_df_socio_demo<-df%>%select(age, household_no, residence_years, acreage_ownership, income)
PCA_df_socio_demo<-na.omit(PCA_df_socio_demo)

df_enviro<-df%>%select(sl_no, form_no, state, land_cover_type, mit_measures,
                       is_arecanut, is_banana, is_chilli, is_coconut,
                       is_ginger, is_horsegram, is_coffee,
                       is_maize, is_flower, is_paddy, is_pepper, is_ragi, is_rubber, is_tobacco,
                       is_cotton, is_vegetable,dist_pa, dist_wb, rainfall, elevation, no_of_conflict_events)

PCA_df_enviro<-df%>%select(is_arecanut, is_banana, is_chilli, is_coconut,
                       is_ginger, is_horsegram, is_coffee,
                       is_maize, is_flower, is_paddy, is_pepper, is_ragi, is_rubber, is_tobacco,
                       is_cotton, is_vegetable,dist_pa, dist_wb, rainfall, elevation, no_of_conflict_events)

PCA_df_enviro<-na.omit(PCA_df_enviro)

###Change categorical to numerical###
PCA_df_enviro$is_arecanut<-as.numeric(PCA_df_enviro$is_arecanut)
PCA_df_enviro$is_banana<-as.numeric(PCA_df_enviro$is_banana)
PCA_df_enviro$is_chilli<-as.numeric(PCA_df_enviro$is_chilli)
PCA_df_enviro$is_coconut<-as.numeric(PCA_df_enviro$is_coconut)
PCA_df_enviro$is_ginger<-as.numeric(PCA_df_enviro$is_ginger)
PCA_df_enviro$is_horsegram<-as.numeric(PCA_df_enviro$is_horsegram)
PCA_df_enviro$is_coffee<-as.numeric(PCA_df_enviro$is_coffee)
PCA_df_enviro$is_maize<-as.numeric(PCA_df_enviro$is_maize)
PCA_df_enviro$is_flower<-as.numeric(PCA_df_enviro$is_flower)
PCA_df_enviro$is_paddy<-as.numeric(PCA_df_enviro$is_paddy)
PCA_df_enviro$is_pepper<-as.numeric(PCA_df_enviro$is_pepper)
PCA_df_enviro$is_ragi<-as.numeric(PCA_df_enviro$is_ragi)
PCA_df_enviro$is_rubber<-as.numeric(PCA_df_enviro$is_rubber)
PCA_df_enviro$is_tobacco<-as.numeric(PCA_df_enviro$is_tobacco)
PCA_df_enviro$is_cotton<-as.numeric(PCA_df_enviro$is_cotton)
PCA_df_enviro$is_vegetable<-as.numeric(PCA_df_enviro$is_vegetable)

###PCA ###

pca_result_socio_demo <- prcomp(PCA_df_socio_demo, center = TRUE, scale. = TRUE)
fviz_pca_ind(pca_result_socio_demo)

pca_result_enviro<-prcomp(PCA_df_enviro, center = TRUE, scale. = TRUE)
fviz_pca_ind(pca_result_enviro)

library(gridExtra)

###Scree Plots###
library(factoextra)
library(gridExtra)

####Scree plot for socio-demographic data with brown bars and black outline####
library(factoextra)

###Create the scree plot and generate###
scree_socio <- fviz_eig(
  pca_result_socio_demo, 
  addlabels = TRUE, 
  barfill = "#6F4FA2", 
  barcolor = "black", 
  main = "Scree Plot: Socio-Demographic Data"
) + 
  theme(
    plot.title = element_text(size = 12, face = "bold"),   # Title size
    axis.title.x = element_text(size = 10),               # X-axis title size
    axis.title.y = element_text(size = 10),               # Y-axis title size
    axis.text.x = element_text(size = 8),                 # X-axis labels size
    axis.text.y = element_text(size = 8),                 # Y-axis labels size
    # Adjust size of labels inside the plot (percentage labels)
    legend.text = element_text(size = 1),                  # Legend text size (if any)
    panel.grid.major = element_line(size = 0.25),          # Size of major grid lines
    panel.grid.minor = element_line(size = 0.25)          # Size of minor grid lines
  )

print(scree_socio)


####Scree plot for environmental data with brown bars and black outline###
scree_enviro <- fviz_eig(pca_result_enviro, addlabels = TRUE, 
                         barfill ="#006400" , barcolor = "black", 
                         main = "Scree Plot: Environmental Data") +  theme(
                           plot.title = element_text(size = 12, face = "bold"),   # Title size
                           axis.title.x = element_text(size = 10),               # X-axis title size
                           axis.title.y = element_text(size = 10),               # Y-axis title size
                           axis.text.x = element_text(size = 8),                 # X-axis labels size
                           axis.text.y = element_text(size = 8)                  # Y-axis labels size
                         )

print(scree_enviro)

###PCA for socio_demo data###
pca_socio_plot <- fviz_pca_ind(pca_result_socio_demo, col.ind = "#4B0082", 
                               title = "PCA - Socio-Demographic Data") +
  theme(
    plot.title = element_text(size = 12, face = "bold"),   # Title size
    axis.title.x = element_text(size = 8),               # X-axis title size
    axis.title.y = element_text(size = 8),               # Y-axis title size
    axis.text.x = element_text(size = 8),                 # X-axis labels size
    axis.text.y = element_text(size = 8)                  # Y-axis labels size
  )

print(pca_socio_plot)

#####PCA for environmental data###
pca_enviro_plot <- fviz_pca_ind(pca_result_enviro, col.ind = "#006400" , 
                                title = "PCA - Environmental Data") +
    theme(
    plot.title = element_text(size = 12, face = "bold"),   # Title size
    axis.title.x = element_text(size = 8),               # X-axis title size
    axis.title.y = element_text(size = 8),               # Y-axis title size
    axis.text.x = element_text(size = 8),                 # X-axis labels size
    axis.text.y = element_text(size = 8)                  # Y-axis labels size
  )

print(pca_enviro_plot)

###Combine the plots###
library(gridExtra)
library(grid)

###Arrange the 4 plots in a 2x2 grid###
library(gridExtra)
library(grid)

###Arrange the 4 plots in a 2x2 grid####
grid.arrange(
  scree_socio, 
  pca_socio_plot, 
  scree_enviro, 
  pca_enviro_plot,
  ncol = 2,
  heights = c(0.4, 0.4) 
)

###Add vertical and horizontal lines to segregate into 4 parts###
grid.lines(x = unit(0.5, "npc"), y = unit(c(0, 1), "npc"), gp = gpar(lwd = 2, col = "black"))  # Vertical line
grid.lines(x = unit(c(0, 1), "npc"), y = unit(0.50, "npc"), gp = gpar(lwd = 2, col = "black"))  # Horizontal line

####Loadings for socio-demographic data###
loadings_socio <- pca_result_socio_demo$rotation[, 1]
(loadings_socio)

###Loadings for environmental data###
loadings_enviro <- pca_result_enviro$rotation[, 1]
loadings_enviro

names(PCA_df_enviro)
