# Supplementary material for: Community mitigation decisions in elephant conflict zones of southern India depend on environmental and socio-economic drivers
Source: Sci Rep. 2025 Oct 6;15:34693. doi: 10.1038/s41598-025-14867-3 (PMC12500949; doi:10.1038/s41598-025-14867-3)
Supplement: Supplementary file 3 — Supplementary Material 3 [file 41598_2025_14867_MOESM3_ESM.r]

##Clear the environment##
rm(list=ls()) 

##Set the working directory#
setwd("")

#####Install the required packages###
install.packages("tidyr")
install.packages("dplyr")
install.packages("ggplot2")
install.packages("ggcorrplot")
install.packages("PerformanceAnalytics")
install.packages("corrplot")
install.packages("Hmisc")
install.packages("ltm")
install.packages ("RColorBrewer")
install.packages("polycor")
install.packages("janitor")
install.packages("psych")
install.packages("lme4")
install.packages("lmtest")
install.packages("MASS")
install.packages("lmer")
install.packages("GLMMadaptive")
install.packages("glmmADMB")
install.packages("mixed")
install.packages("Matrix") 
install.packages("optimx")
install.packages("geepack")
install.packages("effects")
install.packages("emmeans")
install.packages("rpart")
install.packages("rpart.plot")
install.packages("caret")
install.packages("sjPlot")
install.packages("car")
install.packages("MuMIn")
install.packages("performance")
install.packages("lmtest")
install.packages("pscl")
install.packages("visreg")
install.packages("glmmTMB")
install.packages("blmeco")
install.packages("blorr")
install.packages("marginaleffects")

##Load the required packages##
require(tidyr)
require(dplyr)
require(ggplot2)
library(Hmisc)
library(ggcorrplot)
library(RColorBrewer)
library(corrplot)
library(ltm)
library(polycor)
library(janitor)
library(psych)
require(lme4)
require(lmtest)
require(GLMMadaptive)
require(marginaleffects)
require(emmeans)
require(lmer)
require(MuMIn)
require(lmerte)
library(sjPlot)
require(car)
require(mixed)
require(lmtest)
require(blorr)
require(matrix)
require(boot)
require(pscl)
require(MASS)
require(visreg)
require(performance)
require(glmmTMB)
require(effects)
require(blmeco)
require(car)

####Load the data####
data<-read.csv("Database.csv")
data<- data[data$form_no != "elp_phd_393", ]
str(data)
table(data$education)
names(data)

###Change the formats for the data into appropriate formats##
data$state<-as.factor(data$state)
data$PA_dist<-as.numeric(data$shortest_distance_to_PA_km)
data$WB_dist<-as.numeric(data$shortest_distance_wb_km)
data$conflict_type<-as.factor(data$conflict_type)
data$age<-as.integer(data$age)
data$sex<-as.factor(data$sex)
data$household_no<-as.integer(data$household_no)
data$residence_years<-as.integer(data$residence_years)
data$acreage_ownership<-as.numeric(data$acreage_ownership)
data$rainfall<-as.numeric(data$rainfall)
data$income<-as.numeric(data$income)
data$mit_measures<-as.factor(data$mit_measures)
data$elevation<-as.integer(data$elevation)
data$is_uneducated<-as.factor(data$is_uneducated)
data$is_primary_school<-as.factor(data$is_primary_school)
data$is_secondary_school<-as.factor(data$is_secondary_school)
data$is_bachelor_degree<-as.factor(data$is_bachelor_degree)
data$is_masters_degree<-as.factor(data$is_masters_degree)
data$is_waterbodies<-as.factor(data$is_waterbodies)
data$is_low_veg<-as.factor(data$is_low_veg)
data$is_medium_veg<-as.factor(data$is_medium_veg)
data$is_dense_veg<-as.factor(data$is_dense_veg)
data$is_human_sett<-as.factor(data$is_human_sett)
data$is_low<-as.factor(data$is_low)
data$is_middle<-as.factor(data$is_middle)
data$is_high<-as.factor(data$is_high)
data$is_agriculture<-as.factor(data$is_agriculture)
data$is_dairy_farming<-as.factor(data$is_dairy_farming)
data$is_no_income<-as.factor(data$is_no_income)
data$is_clerical_jobs_other_sources<-as.factor(data$is_clerical_jobs_other_sources)
data$is_pension<-as.factor(data$is_pension)
data$is_salaried<-as.factor(data$is_salaried)
data$is_wage_labour<-as.factor(data$is_wage_labour)
data$is_wage_labour_and_dairy_farming<-as.factor(data$is_wage_labour_and_dairy_farming)
data$is_rubber_tapping<-as.factor(data$is_rubber_tapping)
data$no_conflict_events<-as.integer(data$no_conflict_events)
data$is_arecanut<-as.factor(data$is_arecanut)
data$is_banana<-as.factor(data$is_banana)
data$is_chilli<-as.factor(data$is_chilli)
data$is_coconut<-as.factor(data$is_coconut)
data$is_ginger<-as.factor(data$is_ginger)
data$is_horsegram<-as.factor(data$is_horsegram)
data$is_coffee<-as.factor(data$is_coffee)
data$is_maize<-as.factor(data$is_maize)
data$is_flower<-as.factor(data$is_flower)
data$is_paddy<-as.factor(data$is_paddy)
data$is_pepper<-as.factor(data$is_pepper)
data$is_ragi<-as.factor(data$is_ragi)
data$is_rubber<-as.factor(data$is_rubber)
data$is_tobacco<-as.factor(data$is_tobacco)
data$is_cotton<-as.factor(data$is_cotton)
data$is_vegetable<-as.factor(data$is_vegetable)

###Check the structure of the data####
str(data)

###Check data - exploratory###
hist(data$PA_dist)
hist(data$WB_dist)

install.packages("tidyr")
install.packages("dplyr")
require(tidyr)
require(dplyr)

names(data)

###Select the variables for analysis###
data_updated<- data%>%select(sl_no, state, PA_dist, WB_dist, age, sex, 
                   household_no, residence_years,  acreage_ownership,income,is_uneducated, is_primary_school, is_secondary_school,
                   is_bachelor_degree, is_masters_degree, is_waterbodies, is_low_veg, is_medium_veg, is_dense_veg, 
                   is_human_sett, is_low, is_middle, is_high, is_agriculture, is_dairy_farming, is_no_income, 
                   is_clerical_jobs_other_sources, is_pension, is_salaried, is_wage_labour_and_dairy_farming, is_wage_labour,
                   is_rubber_tapping,rainfall, income, mit_measures, elevation, 
                   no_of_conflict_events, is_arecanut, is_banana, is_chilli, is_coconut,
                   is_ginger, is_horsegram, is_coffee, is_maize, is_flower, is_paddy, is_pepper, 
                   is_ragi, is_rubber, is_tobacco, is_cotton, is_vegetable)
data_updated <- na.omit(data_updated)

####Run a CART model and check the decision tree approach###
###require tidyverse, caret and rpart###
install.packages("tidyverse")
install.packages("tidyselect")
install.packages("caret")
install.packages("rpart")
install.packages("dplyr")
install.packages("tidyr")
library(tidyverse)
library(tidyselect)
library(caret)
require(tidyr)
require(dplyr)
library(rpart.plot)

###select variables for the CART model###

names(data_updated)

selected_vars <- data_updated%>%
  select(mit_measures, state, household_no, PA_dist, WB_dist, rainfall, elevation, age, sex,
         residence_years,acreage_ownership, is_uneducated:is_human_sett,is_agriculture:is_rubber_tapping, 
         no_of_conflict_events,
         is_arecanut:is_vegetable, income)

names(selected_vars)

###Change str###
selected_vars$is_arecanut<-as.factor(selected_vars$is_arecanut)
selected_vars$is_banana<-as.factor(selected_vars$is_banana)
selected_vars$is_chilli<-as.factor(selected_vars$is_chilli)
selected_vars$is_coconut<-as.factor(selected_vars$is_coconut)
selected_vars$is_ginger<-as.factor(selected_vars$is_ginger)
selected_vars$is_horsegram<-as.factor(selected_vars$is_horsegram)
selected_vars$is_coffee<-as.factor(selected_vars$is_coffee)
selected_vars$is_maize<-as.factor(selected_vars$is_maize)
selected_vars$is_flower<-as.factor(selected_vars$is_flower)
selected_vars$is_paddy<-as.factor(selected_vars$is_paddy)
selected_vars$is_pepper<-as.factor(selected_vars$is_pepper)
selected_vars$is_ragi<-as.factor(selected_vars$is_ragi)
selected_vars$is_rubber<-as.factor(selected_vars$is_rubber)
selected_vars$is_tobacco<-as.factor(selected_vars$is_tobacco)
selected_vars$is_cotton<-as.factor(selected_vars$is_cotton)
selected_vars$is_vegetable<-as.factor(selected_vars$is_vegetable)

###Install packages###
require(rpart)
library(caret)
library(rpart.plot)
library(dplyr)
library(tidyr)

###Set seed for train-test split###
set.seed(123)

#### Splitting data into 70% training and 30% test####
sample_index <- sample(1:nrow(selected_vars), size = 0.7 * nrow(selected_vars))
train_data <- selected_vars[sample_index, ]
test_data <- selected_vars[-sample_index, ]

###Build the model and adjust control parameters for pruning###
cart_model <- rpart(mit_measures ~., data = train_data, method = "class", 
                    control = rpart.control(cp = 0.05, minsplit = 5, minbucket = 2))
rpart.plot(cart_model, type = 3, extra = 102, cex = 0.5, fallen.leaves = TRUE, main = "Decision Tree for Mitigation Measures")
summary(cart_model)

importance <- varImp(cart_model, scale = TRUE)  
print(importance)

###Load Caret###
install.packages("caret")
require(caret)

###Get variable importance###
importance <- varImp(cart_model, scale = TRUE)
print(importance)

###Extract scores and variable names###
scaled_scores <- importance$Overall
names(scaled_scores) <- rownames(importance)

###Convert to percentages###
importance_percent <- round(100 * scaled_scores / sum(scaled_scores), 1)
print(importance_percent)

library(ggplot2)

####Assuming importance_percent is a numeric vector###
top_12 <- sort(importance_percent, decreasing = TRUE)[1:12]
print(top_12)

####Create a data frame from importance_percent vector####
importance_df <- data.frame(
  Variable = names(importance_percent),
  Importance = importance_percent
)

####Sort by Importance descending####
importance_df_sorted <- importance_df[order(-importance_df$Importance), ]

####Keep top 12 rows####
top12_df <- head(importance_df_sorted, 12)

####View top 12####
print(top12_df)

###Extract raw variable importance from the final pruned tree###
var_imp <- cart_model$variable.importance

###Sort in descending order##
var_imp_sorted <- sort(var_imp, decreasing = TRUE)

####Normalize to sum to 100####
var_imp_normalized <- round(var_imp_sorted / sum(var_imp_sorted) * 100, 1)

###View the result###
###Convert normalized importance into a proper dataframe###
varimp_df <- data.frame(
  Variable = rownames(var_imp_normalized),
  Importance = var_imp_normalized[, 1]
)

###Change labels for the figures###
varimp_df$Variable <- as.character(varimp_df$Variable)  # ensure it's character, not factor
varimp_df$Variable[varimp_df$Variable == "acreage_ownership"] <- "Acres owned"
varimp_df$Variable[varimp_df$Variable == "rainfall"] <- "Rainfall"
varimp_df$Variable[varimp_df$Variable == "elevation"] <- "Elevation"
varimp_df$Variable[varimp_df$Variable == "state"] <- "State"
varimp_df$Variable[varimp_df$Variable == "is_rubber"] <- "Rubber crop type"
varimp_df$Variable[varimp_df$Variable == "WB_dist"] <- "Distance to water body"
varimp_df$Variable[varimp_df$Variable == "age"] <- "Age"
varimp_df$Variable[varimp_df$Variable == "is_coconut"] <- "Coconut crop type"
varimp_df$Variable[varimp_df$Variable == "is_arecanut"] <- "Arecanut crop type"
varimp_df$Variable[varimp_df$Variable == "is_dense_veg"] <- "Dense vegetation land type"
varimp_df$Variable[varimp_df$Variable == "is_medium_veg"] <- "Medium vegetation land type"
varimp_df$Variable[varimp_df$Variable == "no_of_conflict_events"] <- "Number of conflict events"
varimp_df$Variable[varimp_df$Variable == "is_pepper"] <- "Pepper crop type"
varimp_df$Variable[varimp_df$Variable == "age"] <- "Age"


library(ggplot2)

##Plot the variable importance figure###

ggplot(varimp_df, aes(x = reorder(Variable, Importance), y = Importance)) +
  geom_segment(aes(xend = Variable, y = 0, yend = Importance), color = "#8B2E75") +
  geom_point(color = "#8B2E75", size = 4) +
  coord_flip() +
  labs(title = "Variable Importance in CART Model", x = "Variable", y = "Importance (%)") +
  theme_minimal() +
  theme(
    panel.grid.major = element_blank(),
    panel.grid.minor = element_blank(),
    axis.text.y = element_text(face = "bold", color = "black", size = 13, family = "Avenir"),
    axis.text.x = element_text(face = "bold", color = "black", size = 11, family = "Avenir"),
    axis.title.x = element_text(face = "bold", color = "black", size = 14, family = "Avenir"),
    axis.title.y = element_text(face = "bold", color = "black", size = 14, family = "Avenir"),
    plot.title = element_text(face = "bold", color = "black", size = 16, family = "Avenir", hjust = 0.5)
  )

###Check Model Accuracy###
require(pROC)

###Predicting on test data##
pred_model<-(predict(cart_model, test_data, type = "class"))

###Create a confusion matrix###
confusion_matrix <- table(Predicted = pred_model, Actual = test_data$mit_measures)
print(confusion_matrix)

###Calculate Accuracy####
accuracy <- sum(diag(confusion_matrix)) / sum(confusion_matrix)
print(paste("Model Accuracy:", round(accuracy * 100, 2), "%"))
print(confusion_matrix)
